# Supplementary material for: Chemical phases analysis of Barium in Ores by X-ray Fluorescence Spectroscopy
Source: PLoS One. 2025 Jul 11;20(7):e0326959. doi: 10.1371/journal.pone.0326959 (PMC12250187; doi:10.1371/journal.pone.0326959)
Supplement: S1 Fig — (XLSX) [file pone.0326959.s001.xlsx]

## Sheet: S1-Fig 1
Acetic acid concentration (v/v)	Carbonate phase ratio	Silicate phase ratio	Sulfate phase ratio
%	%	%	%
1	67.92	0.11	0.1
2	84.23	0.55	0.16
3	94.15	0.85	0.18
4	98.26	1.05	0.21
5	98.42	1.15	0.25
6	98.45	1.32	0.24
7	98.96	1.47	0.23
8	99.12	1.75	0.28
9	99.15	2.01	0.29
10	99.11	2.16	0.32
