# Supplementary material for: Chemical phases analysis of Barium in Ores by X-ray Fluorescence Spectroscopy
Source: PLoS One. 2025 Jul 11;20(7):e0326959. doi: 10.1371/journal.pone.0326959 (PMC12250187; doi:10.1371/journal.pone.0326959)
Supplement: S2 Fig — (XLSX) [file pone.0326959.s002.xlsx]

## Sheet: S2-Fig 2
Acetic acid time	Carbonate phase ratio	Silicate phase ratio	Sulfate phase ratio
minutes	%	%	%
10	72.21	0.75	0.08
15	86.55	0.95	0.11
20	95.52	1.13	0.16
25	97.42	1.28	0.22
30	98.57	1.32	0.23
35	98.66	1.35	0.24
40	98.59	1.4	0.26
45	98.86	1.39	0.26
50	98.62	1.41	0.25
