# Supplementary material for: Chemical phases analysis of Barium in Ores by X-ray Fluorescence Spectroscopy
Source: PLoS One. 2025 Jul 11;20(7):e0326959. doi: 10.1371/journal.pone.0326959 (PMC12250187; doi:10.1371/journal.pone.0326959)
Supplement: S3 Fig — (XLSX) [file pone.0326959.s003.xlsx]

## Sheet: S3-Fig 3
Hydrochloric acid concentration (v/v)	Silicate phase ratio	Sulfate phase ratio
%	%	%
2	33.28	0.32
4	56.23	0.51
6	79.15	0.75
8	95.15	0.92
10	97.65	1.06
12	97.45	1.18
14	97.96	1.32
16	98.12	1.43
18	98.15	1.49
