# Supplementary material for: Chemical phases analysis of Barium in Ores by X-ray Fluorescence Spectroscopy
Source: PLoS One. 2025 Jul 11;20(7):e0326959. doi: 10.1371/journal.pone.0326959 (PMC12250187; doi:10.1371/journal.pone.0326959)
Supplement: S4 Fig — (XLSX) [file pone.0326959.s004.xlsx]

## Sheet: S4-Fig 4
Acetic acid time	Silicate phase ratio	Sulfate phase ratio
minutes	%	%
10	54.11	1.18
15	76.25	1.44
20	93.05	1.65
25	97.42	1.77
30	98.57	1.83
35	98.66	1.89
40	98.59	1.92
45	98.66	1.94
50	98.52	1.93
